# Supplementary material for: Immunoglobulins response of COVID-19 patients, COVID-19 vaccine recipients, and random individuals
Source: PLoS One. 2023 Feb 14;18(2):e0281689. doi: 10.1371/journal.pone.0281689 (PMC9928079; doi:10.1371/journal.pone.0281689)
Supplement: S1 Table — Raw data of study population including demographic data, clinical data, and immunoglobins response (IgG, IgM, and IgA). These data were used to generate Tables 1–4. (XLS) [file pone.0281689.s001.xls]

## Sheet: Table 1-4 raw data
Patient_type	Age	Age_grouped	Gender	Number_of_infections	Pregnancy	Vaccine	Duration_days	Duration_grouped	Symptoms	Need_for_Oxygen_Therapy	IgG_result	IgG_titer_BAUml	IgM_result	IgM_titer_BAUml	IgA_result	IgA_conc_ngml
1	24	2	1	1	0	0	101	2	1	0	1	78.1	0	6.11465	1	26
1	39	2	2	1	0	0	100	1	1	0	1	21.4	0	5.50318	1	18
1	36	2	2	1	0	0	78	1	1	0	1	61.8	0	13.0446	0	0
1	34	2	2	2	1	0	130	2	0	0	1	96.8	0	18.7516	1	22
1	73	4	1	1	0	0	109	2	1	1	1	282.9	1	181.809	0	2
1	62	4	2	1	0	0	108	2	1	0	1	247.6	1	21.1975	1	38
1	69	4	1	1	0	0	116	2	1	0	1	128.8	1	40.5605	1	14
1	63	4	2	1	0	0	140	2	1	0	1	130.9	0	9.57962	0	0
1	40	2	1	1	0	0	124	2	1	0	1	118	0	3.26115	0	0
1	35	2	2	1	0	0	101	2	1	1	1	84.6	0	18.7516	1	47
1	37	2	2	2	0	0	144	2	1	0	1	25.3	0	15.2866	0	1
1	48	3	2	1	0	0	104	2	1	0	1	22	0	5.50318	0	1
1	44	3	2	1	0	0	142	2	1	0	1	307.6	1	218.497	1	57
1	34	2	2	1	0	0	84	1	1	0	1	37.9	0	5.50318	1	94
1	30	2	1	1	0	0	139	2	1	0	0	15.7	0	12.8408	0	0
1	29	2	2	1	0	0	124	2	1	0	0	0.4	0	5.91083	0	0
1	25	2	2	1	0	0	121	2	1	0	0	5.7	0	11.6178	0	0
1	49	3	1	1	0	0	118	2	1	0	0	11.6	0	4.6879	0	0
1	36	2	1	1	0	0	68	1	1	0	1	142.1	0	9.98726	1	173
1	43	3	1	1	0	0	269	3	0	0	1	115.4	0	16.9172	1	30
1	21	2	1	1	0	0	255	3	0	0	0	0.6	0	3.46497	0	0
1	40	2	2	1	0	0	123	2	1	0	1	23.8	0	3.46497	0	0
1	32	2	2	1	0	0	94	1	1	0	1	210.8	1	32.6115	1	27
1	33	2	2	1	0	0	267	3	1		1	112.3	0	4.07643
1	60	3	1	1	0	0	366	3			0	2.2	0	1.22293	1	124
1	63	4	1	1	0	0	96	1	0	0	0	0.2	0	2.8535	0	0
1	26	2	1	1	0	0	97	1	0	0	0	0.6	0	1.42675	0	0
1	31	2	2	1	0	0	121	2	1	0	0	1.6	0	3.26115	0	0
1	27	2	2	1	0	0	147	2	1	0	1	109.7	0	2.8535	0	0
1	43	3	2	1	0	0	101	2	1	0	0	0.2	0	7.13376	0	0
1	30	2	2	1	0	0	102	2	1	0	1	305.9	0	13.2484	0	0
1	46	3	2	1	0	0	114	2	1	0	1	22.8	0	7.94904	0	0
1	47	3	2	1	0	0	89	1	1	0	0	14.1	0	3.05732	0	0
1	31	2	2	2	0	0	329	3	1	0	1	159.8	1	53.4013	1	29
1	20	1	1	1	0	0	147	2	1	0	1	42.4	0	12.8408	1	95
1	30	2	2	1	0	0	104	2	1	0	0	10.6	0	2.03822	0	0
1	58	3	1	1	0	0	132	2	1	0	1	53	0	16.9172	1	39
1	26	2	2	1	0	0	139	2	1	0	1	44	0	9.3758	0	0
1	32	2	1	1	0	0	104	2	1	0	1	65.4	0	6.52229	0	4
1	28	2	1	1	0	0	147	2	1	0	0	16.7	1	46.2675	0	0
1	67	4	2	1	0	0	105	2	1	0	1	32.6	0	4.6879	0	0
1	56	3	2	1	0	0	139	2	1	0	1	154.5	1	20.3822
1	32	2	1	1	0	0	140	2	1	0	1	212	0	7.5414	1	61
1	36	2	2	1	0	0	101	2	0	0	0	0.8	0	3.26115	0	0
1	40	2	2	1	0	0	138	2	1	0	1	20.6	0	17.121	1	28
1	52	3	2	1	0	0	113	2	1	0	1	323.9	0	9.78344	1	41
1	28	2	1	1	0	0	134	2	1	0	1	87.2	0	4.07643	0	0
1	32	2	2	1	0	0	137	2	1	1	1	108	1	41.5796	1	88
1	39	2	2	1	0	0	103	2	1	0	1	103.7	0	6.52229	1	26
1	33	2	1	1	0	0	130	2	1	0	1	40.8	1	39.3376	0	0
1	60	3	1	1	0	0	107	2	1	1	1	502.8	0	7.94904	1	25
1	50	3	2	1	0	0	253	3	1	0	1	340.2	1	54.828
1	59	3	1	1	0	0	133	2	1	0	1	462.5	0	8.56051	1	27
1	47	3	2	1	0	0	94	1	1	0	1	103.5	0	8.76433	0	0
1			1	1	0	0					1	325.7	0	5.70701	1	36
1	35	2	2	1	0	0	109	2	1	0	1	20.6	0	3.87261	0	0
1	36	2	2	1	1	0	100	1	1	0	0	15.5	0	9.57962	0	2
1	38	2	2	1	0	0	105	2	1	0	1	83.8	0	12.2293	1	83
1	35	2	2	1	0	0	112	2	1	0	0	11.4	0	6.31847	0	0
1	34	2	2	1	0	0	120	2	1	0	1	29.8	0	7.13376	0	0
1	33	2	2	1	0	0	90	1	1	0	0	0.6	0	3.26115	0	0
1	56	3	1	1	0	0	110	2	1	0	1	192.2	0	16.7134	0	0
1			2	1	0	0	96	1	1	0	1	488.2	1	22.828	0	0
1	29	2	2	1	0	0	87	1	1	0	1	29.1	0	8.35669	0	0
1	55	3	1	1	0	0	130	2	1	1	1	37.7	0	7.13376	0	1
1	60	3	1	1	0	0	117	2	1	0	1	112.7	1	20.586	1	69
1	44	3	2	1	0	0	158	2	1	0	0	3.1	0	4.6879	1	86
1	41	3	2	1	0	0	125	2	1	0	1	87	1	30.5732	0	2
1	23	2	1	1	0	0	117	2	0	0	0	0.6	0	3.46497	0	0
1	23	2	2	1	0	0	117	2	1	0	1	41.2	1	26.0892	0	0
1	27	2	2	1	0	0	123	2	1	0	0	12.2	0	11.414	0	0
1	35	2	2	1	0	0	102	2	1	0	1	113.1	1	43.2102	1	32
1	35	2	2	1	0	0	117	2	0	0	1	282.7	1	117.401	1	75
1	31	2	1	1	0	0	98	1	1	0	0	8.4	0	7.33758	0	7
1	58	3	1	1	0	0	113	2	1	1	1	256.4	0	12.0255	0	7
1	35	2	1	1	0	0	146	2	1	0	1	43.2	0	19.9745	0	0
1	36	2	1	1	0	0	144	2	1	0	0	15.5	0	2.03822	1	217
1	35	2	1	1	0	0	132	2	1	0	1	101.9	0	2.03822	0	0
1	41	3	1	1	0	0	132	2	1	0	1	32	0	16.5096	0	0
1	33	2	2	1	0	0	74	1	1	0	1	50.8	0	6.11465	0	1
1	26	2	2	1	0	0	89	1	1	0	0	12.6	1	170.395	0	0
1	33	2	1	1	0	0	100	1	1	0	1	85.6	1	31.5924	1	188
1	35	2	1	1	0	0	90	1	1	0	1	236.6	0	9.78344	1	27
1	54	3	1	1	0	0	102	2	1	0	1	40.8	1	76.0255	1	68
1	33	2	2	1	0	0	111	2	1	0	1	57.5	0	4.07643	0	0
1	62	4	2	1	0	0	105	2	1	1	1	461.2	0	3.87261	1	216
1	39	2	2	1	0	0	135	2	1	0	1	22.8	0	1.63057	0	2
1	24	2	1	1	0	0	160	2	1	0	1	29.4	0	15.8981	0	0
1	55	3	1	1	0	0	122	2	1	1	1	469.8	1	23.6433	1	9
1	36	2	1	1	0	0	136	2	1	0	1	46.7	0	1.63057	0	0
1	32	2	1	1	0	0	95	1	1	0	1	533.6	1	37.707	1	228
1	37	2	2	1	1	0	105	2	1	1	1	213	0	9.3758	0	2
1	49	3	1	1	0	0					0	15.1	0	3.66879	0	0
1	33	2	2	1	0	0	135	2	1	0	1	76.6	0	9.17197	1	8
1	41	3	2	1	0	0	136	2	1	1	1	26.3	1	22.2166	0	0
1	35	2	1	1	0	0	133	2	1	0	1	66	0	7.94904	1	17
1	34	2	2	1	0	0	127	2	1	0	1	22.2	0	8.15287	0	0
1	18	1	1	1	0	0	118	2	1	0	1	33.2	0	17.7325	0	2
1	59	3	1	1	0	0	123	2	1	0	1	291.9	0	2.44586	1	11
1	35	2	1	1	0	0	148	2	1	0	1	94.6	0	5.70701	1	11
1	32	2	1	1	0	0	17	1	1	0	1	117	1	68.2803	1	130
1	35	2	1	1	0	0	119	2	1	0	1	43.6	0	14.4713	0	0
1	37	2	2	1	0	0	21	1	1	0	1	109.7	1	78.6752	1	8
1	36	2	1	1	0	0	119	2	1	0	1	203.4	1	28.1274	1	17
1	28	2	1	1	0	0	99	1	1	0	1	28.1	0	6.92994	0	7
1	39	2	2	1	0	0	124	2	1	0	0	15.5	0	1.83439	0	0
1	36	2	1	1	0	0	344	3	0	0	0	1.6	0	1.83439	0	0
1	28	2	1	2	0	0	145	2	1	0	1	55	0	9.57962	0	0
1			1	1	0	0	290	3	1	0	0	3.5	0	3.26115	0	0
1			1	1	0	0	302	3	1	1	1	21.2	0	5.91083	1	43
1	58	3	1	1	0	0	129	2	1	1	1	540.1	1	37.5032	1	14
1	26	2	1	1	0	0	129	2	1	0	1	96.2	1	107.822	1	20
1	44	3	2	1	0	0	13	1	1	0	1	34.4	0	18.9554	1	251
1	52	3	1	1	0	0	13	1	1	0	1	487.5	1	331.21	1	240
1	37	2	1	1	0	0	139	2	1	0	1	23.2	0	4.07643	0	0
1	35	2	1	1	0	0	139	2	1	0	1	35.5	0	11.6178	0	0
1	71	4	2	1	0	0	139	2	1	0	0	14.9	0	2.03822	0	0
1	67	4	1	1	0	0	139	2	1	1	1	168.8	1	22.6242	0	0
1			1	1	0	0					0	9.2	0	3.26115	1	17
1			1	1	0	0					1	46.5	0	11.2102	0	0
1	48	3	1	1	0	0	1	1			0	0.4	0	6.52229	0	0
1	38	2	2	1	0	0	6	1			0	0.6	0	9.57962	0	0
1	40	2	1	1	0	0	7	1			0	2	0	6.11465	0	0
1	51	3	1	1	0	0	151	2	1	0	1	48.3	0	15.4904	0	0
1	30	2	2	1	0	0	146	2	0	0	1	24.1	0	10.1911	0	0
1			1	1	0	0					0	11	0	11.8217	0	0
1	33	2	1	1	0	0	158	2	1	0	0	5.1	0	3.05732	0	0
1	35	2	1	1	0	0	128	2	1	0	0	11.8	0	4.48408	0
1	23	2	2	1	0	0	118	2	1	0	1	39.3	0	18.5478	0	0
1	59	3	2	1	0	0	131	2	1	0	1	167.1	1	75.414	0	0
1	25	2	2	1	0	0	129	2	1	0	1	22	1	55.0318	1	13
1	27	2	1	1	0	0	161	2	1	0	0	7.5	0	4.48408	0	0
1	64	4	2	1	0	0	161	2	1	0	1	22.4	0	11.2102	0	0
1	24	2	2	1	0	0	86	1	1	0	0	14.9	0	5.91083	0	0
1	46	3	2	1	0	0	29	1	1	1	1	328.8	1	415.185	0	0
1	56	3	2	1	0	0					0	1	0	1.42675	0	0
1	46	3	2	1	0	0					0	0.8	0	2.44586	0	0
1	61	4	2	1	0	0					0	7.5	1	30.5732	1	275
1	74	4	2	1	0	0					0	0.4	0	1.63057	0	0
1	28	2	2	1	0	0	133	2	1	0	1	217.7	0	6.11465	1	19
1			2	1	0	0					1	163.3	0	0.815287	0	3
1	29	2	1	1	0	0	43	1	1	0	1	153.9	0	7.74522	0	0
1	24	2	2	1	0	0	23	1	1	0	1	233.6	1	53.8089
1	41	3	1	1	0	0	154	2	1	0	1	241.9	1	28.9427	1	197
1	29	2	1	1	0	0	27	1	1	0	0	11.4	1	84.9936	0	0
1	47	3	1	1	0	0	174	2	1	0	1	73.2	0	2.24204	0	0
1	43	3	2	1	0	0	174	2	1	0	0	15.9	0	7.13376	0	0
1	34	2	1	1	0	0	181	2	1	0	0	7.7	0	11.2102	0	0
1			1	1	0	0			1	1	1	512.4	0	4.28025	1	111
1	19	1	2	1	0	0			1	0	1	241.5	0	2.8535	1	11
1			2	1	0	0					1	39.5	0	12.0255	0	0
1			2	1	0	0					1	251.5	1	46.4713	1	124
1			2	1	0	0					1	504.9			0	0
2	29	2	2	1	0	0	34	1	1	1	1	283	1	1423
2	32	2	1	1	0	0	35	1	1	0	1	271	1	217
2	80	4	2	1	0	0	33	1	1	1	1	397	0	0
2	45	3	1	1	0	0	11	1	0	0	0	16	0	0
2	47	3	1	1	0	0	15	1	0	0	0	15	0	87
2	22	2	1	1	0	0	19	1	0	0	1	44	0	0
2	34	2	2	1	0	0	8	1	0	0	0	13	0	0
2	30	2	1	1	0	0	26	1	1	1	1	421	1	699
2	19	1	2	1	0	0	16	1	1	0			0	0
2	52	3	1	1	0	0	5	1	0	0	0	1	0	0
2	48	3	1	1	0	0	18	1	0	0	1	181	1	2513
2	29	2	1	1	0	0	20	1	0	0	0	12	1	226
2	20	1	2	1	1	0	40	1	0	0	0	3	0	0
2	27	2	1	1	0	0	13	1	0	0	0	15	1	517
2	40	2	1	1	0	0	1	1	0	0	0	2	0	0
2	45	3	2	1	0	0	28	1	0	0	1	17	0	0
2	27	2	2	1	0	0	7	1	0	0	1	77	1	1625
2	27	2	1	1	0	0	1	1	0	0			0	0
2	41	3	1	1	0	0	13	1	0	0	1	213	1	2094
2	70	4	1	1	0	0	42	1	1	1			1	179
2	33	2	1	1	0	0	9	1	1	0	0	3	1	197
2	21	2	1	1	0	0	1	1	0	0	0	20	0	0
2	56	3	1	1	0	0	16	1	1	0	1	27	1	120
2	24	2	2	1	0	0	29	1	0	0	1	253	1	226
2	43	3	2	1	0	0	1	1	0	0	1	514	1	5245
2	29	2	2	1	0	0	31	1	1	0	1	23	0	20
2	20	1	2	1	0	0	31	1	1	1	0	11	0	0
2	51	3	1	1	0	0	12	1	1	0	0	6	0	0
2	27	2	1	1	0	0	4	1	0	0	1	35	0	0
2	24	2	2	1	0	0	1	1	0	0	1	45	0	0
2	54	3	1	1	0	0	22	1	0	0	1	265	1	4982
2	60	3	1	1	0	0	0	1	0	0	0	1	0	0
2	10	1	1	1	0	0	1	1	0	0	0	2	0	0
2	56	3	1	1	0	0	0	1	0	0			0	0
2	44	3	1	1	0	0	27	1	1	0	1	297	1	4024
2	69	4	2	1	0	0	0	1	1	1	0	0	0	0
2	18	1	2	1	0	0	1	1	0	0	0	0	0	0
2	16	1	2	1	0	0	0	1	0	0	0	1	0	0
2	39	2	2	1	0	0	1	1	0	0	0	1	0	0
2	16	1	2	1	0	0	0	1	0	0	0	1	0	0
2	17	1	2	1	0	0	6	1	0	0	0	1	0	0
2	56	3	2	1	0	0	10	1	0	0	1	126	1	1319
2	40	2	2	1	0	0	0	1	0	0			0	0
2	13	1	2	1	0	0	0	1	0	0	0	1	0	0
2	49	3	1	1	0	0	10	1	0	0	0	1	0	0
2	48	3	1	1	0	0	1	1	0	0			0	0
2	23	2	1	1	0	0	1	1	0	0	1	35	0	0
2	52	3	1	1	0	0	9	1	0	0	1	66	1	682
2	19	1	1	1	0	0	5	1	1	0	0	3	0	0
2	18	1	2	1	0	0	4	1	0	0	0	16	1	109
2	58	3	1	1	0	0	13	1	0	0	1	216	1	1587
2	19	1	2	1	0	0	6	1	0	0	1	47	1	530
2	6	1	1	1	0	0	7	1	0	0	1	103	1	275
2	73	4	2	1	0	0	4	1	1	0	0	1	0	0
2	42	3	1	1	0	0	7	1	0	0	0	1	0	0
2	48	3	1	1	0	0	0	1	0	0			0	0
2	25	2	1	1	0	0	2	1	1	0	0	4	0	0
2	51	3	1	1	0	0	3	1	1	1	0	0	1	145
2	51	3	1	1	0	0	0	1	0	0	0	3	0	0
2	47	3	2	1	0	0	6	1	0	0	1	270	1	1231
2	40	2	1	1	0	0	1	1	0	0	0	1	0	0
2	47	3	1	1	0	0	0	1	1	0			0	0
2	52	3	2	1	0	0	7	1	1	1	1	344	1	901
2	2	1	2	1	0	0	7	1	0	0	1	61	1	587
2	77	4	1	1	0	0	6	1	0	0	1	639	1	1024
2	26	2	1	1	0	0	0	1	0	0			0	0
2	7	1	1	1	0	0	1	1	0	0			0	0
2	2	1	2	1	0	0	1	1	1	0	0	18	1	782
2	54	3	1	1	0	0	0	1	0	0	0	0	0	0
2	62	4	1	1	0	0	0	1	1	0	0	1	0	0
2	35	2	2	1	0	0	1	1	0	0	0	8	1	1148
2	24	2	1	1	0	0	4	1	0	0	0	1	0	0
2	47	3	2	1	0	0	4	1	0	0	0	4	0	0
2	55	3	1	1	0	0	0	1	0	0			0	0
2	47	3	1	1	0	0	1	1	1	0	0	0	0	0
2	36	2	1	1	0	0	0	1	0	0	0	1	0	0
2	42	3	1	1	0	0	0	1	0	0	0	0	0	83
2	61	4	1	1	0	0	17	1	1	1	1	430	1	648
2	63	4	1	1	0	0	9	1	0	0	0	15	1	914
2	57	3	1	1	0	0	4	1	1	1	1	384	1	3645

## Sheet: Codoing
Varaible name	category	code
Patient_type	outpatients	1
	inpateints	2
Age_grouped	0-20	1
	21-40	2
	41-60	3
	61-80	4
Gender	male	1
	feamle	2
Pregnancy	no	0
	yes	1
Vaccine	no	0
	yes	1
Symptoms	no	0
	yes	1
Need_for_Oxygen_Therapy	no	0
	yes	1
IgG_result	negative	0
	positive	1
IgM_result	negative	0
	positive	1
IgA_result	negative	0
	positive	1
