# Supplementary material for: Immunoglobulins response of COVID-19 patients, COVID-19 vaccine recipients, and random individuals
Source: PLoS One. 2023 Feb 14;18(2):e0281689. doi: 10.1371/journal.pone.0281689 (PMC9928079; doi:10.1371/journal.pone.0281689)
Supplement: S2 Table — Immunoglobulins titers mean ± SD over time in days was provided and used to generate Fig 1. (XLSX) [file pone.0281689.s002.xlsx]

## Sheet: Fig 1A
			Days	IgG Titer BAU/ml (mean)	SD
			0-15	66.8017	140.919
			16-30	183.113	147.851
			31-90	128.669	134.866
			91-120	126.742	147.385
			121-150	96.3837	122.355
			151-180	49.6419	75.6232
			181-300	42.4957	61.3976

## Sheet: Fig 1B
		Days	IgM Titer BAU/ml (mean)	SD
		0-7	327.385	917.844
		8-14	589.3	698.08
		15-22	872.316	1634.18
		23-30	786.055	1448.36
		31-60	230.931	489.531
		61-90	23.5414	51.6941
		91-120	20.3431	31.633
		121-150	20.586	34.5747
		151-180	10.3496	8.65569
		181-300	15.6127	20.8464

## Sheet: Fig 1C
		Days	IgA Titer ng/ml (mean)	SD
		0-60	62.89	104.318
		61-120	27.4737	53.7905
		121-180	18.0052	42.5845
		181-300	14.5429	18.722
